# Supplementary material for: A Cautionary Tale of Sexing by Methylation: Hybrid Bisulfite-Conversion Sequencing of Immunoprecipitated Methylated DNA in Chrysemys picta Turtles with Temperature-Dependent Sex Determination Reveals Contrasting Patterns of Somatic and Gonadal Methylation, but No Unobtrusive Sex Diagnostic
Source: Animals (Basel). 2022 Dec 28;13(1):117. doi: 10.3390/ani13010117 (PMC9817949; doi:10.3390/ani13010117)
Supplement: Supplementary file 1 [file animals-13-00117-s001.zip]

Archive with 1 entries (1 files):
- animals-2114407-supplementary.pdf
